# Supplementary material for: First Report of the Plasmid-mediated fosB Gene in Enterococcus faecalis from Pigs
Source: Genes (Basel). 2021 Oct 23;12(11):1684. doi: 10.3390/genes12111684 (PMC8624268; doi:10.3390/genes12111684)
Supplement: Supplementary file 1 [file genes-12-01684-s001.zip]

Archive with 2 entries (2 files):
- Supplementary data.pdf
- Supplementary material Table S2.xls
